# Supplementary material for: Retention Time Trajectory Matching for Peak Identification in Chromatographic Analysis
Source: Sensors (Basel). 2023 Jun 29;23(13):6029. doi: 10.3390/s23136029 (PMC10347159; doi:10.3390/s23136029)
Supplement: Supplementary file 1 [file sensors-23-06029-s001.zip]

Archive with 1 entries (1 files):
- sensors-2434341-supplementary.pdf
